# Supplementary material for: A critical review on advances in the practices and perspectives for the treatment of dye industry wastewater
Source: Bioengineered. 2020 Dec 28;12(1):70–87. doi: 10.1080/21655979.2020.1863034 (PMC8806354; doi:10.1080/21655979.2020.1863034)
Supplement: Supplemental Material [file KBIE_A_1863034_SM9685.zip]

Archive with 3 entries (2 files):
- supplement/
- supplement/Graphical abstract_R1.jpg
- supplement/Highlights_Clean copy_R1.docx
